# Supplementary material for: Activation of CNR1/PI3K/AKT Pathway by Tanshinone IIA Protects Hippocampal Neurons and Ameliorates Sleep Deprivation-Induced Cognitive Dysfunction in Rats
Source: Front Pharmacol. 2022 Feb 28;13:823732. doi: 10.3389/fphar.2022.823732 (PMC8920044; doi:10.3389/fphar.2022.823732)
Supplement: Supplementary file 1 [file DataSheet1.ZIP]

Archive with 6 entries (6 files):
- 1.tif
- 2.tif
- 3.tif
- 4.tif
- rep_aov_res.xlsx
- wb.xls
