# Supplementary material for: Activation of CNR1/PI3K/AKT Pathway by Tanshinone IIA Protects Hippocampal Neurons and Ameliorates Sleep Deprivation-Induced Cognitive Dysfunction in Rats
Source: Front Pharmacol. 2022 Feb 28;13:823732. doi: 10.3389/fphar.2022.823732 (PMC8920044; doi:10.3389/fphar.2022.823732)
Supplement: Supplementary file 1 [file DataSheet1.ZIP › rep_aov_res.xlsx]

## Sheet: 总方差结果
$ANOVA
	Effect	DFn	DFd	F	p	p<.05
1	Group	4	140	6.932	4.03e-05	*
2	Time	3	105	68.641	1.19e-24	*
3	Group:Time	12	420	0.985	0.463

## Sheet: 分组结果
group1	group2	n1	n2	statistic	df	p	p.adj	p.adj.signif
低剂量组	高剂量组	144	144	0.672212	143	0.503	1	ns
低剂量组	拮抗剂组	144	144	-1.92781	143	0.056	0.559	ns
低剂量组	模型组	144	144	-3.20621	143	0.002	0.017	*
低剂量组	阴性对照组	144	144	1.01981	143	0.31	1	ns
高剂量组	拮抗剂组	144	144	-2.7802	143	0.006	0.062	ns
高剂量组	模型组	144	144	-3.67334	143	0.000338	0.003	**
高剂量组	阴性对照组	144	144	0.402438	143	0.688	1	ns
拮抗剂组	模型组	144	144	-1.0582	143	0.292	1	ns
拮抗剂组	阴性对照组	144	144	2.90105	143	0.004	0.043	*
模型组	阴性对照组	144	144	4.04419	143	8.55e-05	0.000855	***

## Sheet: 分时间结果
group1	group2	n1	n2	statistic	df	p	p.adj	p.adj.signif
D1	D2	180	180	7.03097	179	4.17e-11	2.5e-10	****
D1	D3	180	180	10.1334	179	2.32e-19	1.39e-18	****
D1	D4	180	180	14.6638	179	1.72e-32	1.03e-31	****
D2	D3	180	180	3.79432	179	0.000202	0.001	**
D2	D4	180	180	7.42853	179	4.33e-12	2.6e-11	****
D3	D4	180	180	3.29462	179	0.001	0.007	**

## Sheet: 时间+分组结果
	Time	group1	group2	n1	n2	statistic	df	p	p.adj	p.adj.signif
	D1	低剂量组	高剂量组	36	36	0.114111	35	0.91	1	ns
	D1	低剂量组	拮抗剂组	36	36	-0.254084	35	0.801	1	ns
	D1	低剂量组	模型组	36	36	-0.381911	35	0.705	1	ns
	D1	低剂量组	阴性对照组	36	36	-0.627739	35	0.534	1	ns
	D1	高剂量组	拮抗剂组	36	36	-0.373892	35	0.711	1	ns
	D1	高剂量组	模型组	36	36	-0.483454	35	0.632	1	ns
	D1	高剂量组	阴性对照组	36	36	-0.730503	35	0.47	1	ns
	D1	拮抗剂组	模型组	36	36	-0.122461	35	0.903	1	ns
	D1	拮抗剂组	阴性对照组	36	36	-0.407241	35	0.686	1	ns
	D1	模型组	阴性对照组	36	36	-0.2242	35	0.824	1	ns
	D2	低剂量组	高剂量组	36	36	0.0710746	35	0.944	1	ns
	D2	低剂量组	拮抗剂组	36	36	-0.833513	35	0.41	1	ns
	D2	低剂量组	模型组	36	36	-1.31047	35	0.199	1	ns
	D2	低剂量组	阴性对照组	36	36	0.442874	35	0.661	1	ns
	D2	高剂量组	拮抗剂组	36	36	-1.1349	35	0.264	1	ns
	D2	高剂量组	模型组	36	36	-1.30729	35	0.2	1	ns
	D2	高剂量组	阴性对照组	36	36	0.424098	35	0.674	1	ns
	D2	拮抗剂组	模型组	36	36	-0.449376	35	0.656	1	ns
	D2	拮抗剂组	阴性对照组	36	36	1.27745	35	0.21	1	ns
	D2	模型组	阴性对照组	36	36	1.82175	35	0.077	0.77	ns
	D3	低剂量组	高剂量组	36	36	0.338049	35	0.737	1	ns
	D3	低剂量组	拮抗剂组	36	36	-0.810388	35	0.423	1	ns
	D3	低剂量组	模型组	36	36	-2.04286	35	0.049	0.487	ns
	D3	低剂量组	阴性对照组	36	36	0.839024	35	0.407	1	ns
	D3	高剂量组	拮抗剂组	36	36	-1.19165	35	0.241	1	ns
	D3	高剂量组	模型组	36	36	-1.8964	35	0.066	0.662	ns
	D3	高剂量组	阴性对照组	36	36	0.612766	35	0.544	1	ns
	D3	拮抗剂组	模型组	36	36	-0.63947	35	0.527	1	ns
	D3	拮抗剂组	阴性对照组	36	36	1.49836	35	0.143	1	ns
	D3	模型组	阴性对照组	36	36	2.25462	35	0.03	0.305	ns
	D4	低剂量组	高剂量组	36	36	0.949599	35	0.349	1	ns
	D4	低剂量组	拮抗剂组	36	36	-1.98362	35	0.055	0.552	ns
	D4	低剂量组	模型组	36	36	-2.57205	35	0.015	0.145	ns
	D4	低剂量组	阴性对照组	36	36	1.32375	35	0.194	1	ns
	D4	高剂量组	拮抗剂组	36	36	-2.87864	35	0.007	0.068	ns
	D4	高剂量组	模型组	36	36	-3.81319	35	0.000534	0.005	**
	D4	高剂量组	阴性对照组	36	36	0.428777	35	0.671	1	ns
	D4	拮抗剂组	模型组	36	36	-0.775245	35	0.443	1	ns
	D4	拮抗剂组	阴性对照组	36	36	3.45036	35	0.001	0.015	*
	D4	模型组	阴性对照组	36	36	5.19091	35	9e-06	9e-05	****
