# Supplementary material for: Activation of CNR1/PI3K/AKT Pathway by Tanshinone IIA Protects Hippocampal Neurons and Ameliorates Sleep Deprivation-Induced Cognitive Dysfunction in Rats
Source: Front Pharmacol. 2022 Feb 28;13:823732. doi: 10.3389/fphar.2022.823732 (PMC8920044; doi:10.3389/fphar.2022.823732)
Supplement: Supplementary file 1 [file DataSheet1.ZIP › wb.xls]

## Sheet: 灰度分析
	一抗信息					二抗信息
抗体名	产 地	货 号	分子量（KD）	一抗来源	一抗稀释比	二抗	二抗产地	货号	二抗稀释比	分离胶浓度
ACTIN	Servicebio	GB15003	42	Rabbit	1: 3000	HRP-山羊抗兔	Servicebio	GB23303	1：5000	0.1
BAX	Servicebio	GB11690	21	Rabbit	1: 1000	HRP-山羊抗兔	Servicebio	GB23303	1：5000	0.1
BCL-2	Servicebio	GB113375	26	Rabbit	1: 1000	HRP-山羊抗兔	Servicebio	GB23303	1：5000	0.1
STAT3	Servicebio	GB11176	90	Rabbit	1: 1000	HRP-山羊抗兔	Servicebio	GB23303	1：5000	0.1
P-STAT3	苏州睿瀛	RLP0250	85	Rabbit	1: 1000	HRP-山羊抗兔	Servicebio	GB23303	1：5000	0.1
标本灰度值（以AlphaEase FC软件取值。灰度值取值误差较大，以下数据仅供参考！）
条带灰度值							目的条带灰度值和内参条带灰度值比值
标本号	ACTIN	STAT3	P-STAT3	BCL-2	BAX			STAT3	P-STAT3	BCL-2	BAX
C	226550	124750	171980	231840	71852		C	0.550651	0.759126	1.02335	0.317157
M	229245	124867	71712	100050	228040		M	0.544688	0.312818	0.436433	0.994744
L	215760	122150	107203	174000	128908		L	0.566138	0.496862	0.806452	0.59746
H	212440	122360	153360	199950	97525		H	0.575974	0.721898	0.941207	0.459071
J	204812	116424	121199	131040	146420		J	0.568443	0.591757	0.639806	0.7149
标本灰度值（以AlphaEase FC软件取值。灰度值取值误差较大，以下数据仅供参考！）
条带灰度值							目的条带灰度值和内参条带灰度值比值
标本号	ACTIN	STAT3	P-STAT3	BCL-2	BAX			STAT3	P-STAT3	BCL-2	BAX
C	340216	153468	163370	211650	126846		C	0.45109	0.480195	0.622105	0.37284
M	340560	160750	47360	62900	202950		M	0.472017	0.139065	0.184696	0.59593
L	333680	151760	104517	148770	208980		L	0.454807	0.313225	0.445846	0.626289
H	353258	159844	143127	173118	172773		H	0.452485	0.405163	0.490061	0.489084
J	347130	160152	81648	93872	193344		J	0.46136	0.235209	0.270423	0.556979
标本灰度值（以AlphaEase FC软件取值。灰度值取值误差较大，以下数据仅供参考！）
条带灰度值							目的条带灰度值和内参条带灰度值比值
标本号	ACTIN	STAT3	P-STAT3	BCL-2	BAX			STAT3	P-STAT3	BCL-2	BAX
C	252672	162368	183106	157294	118240		C	0.642604	0.724679	0.622522	0.467958
M	264492	170352	35200	64320	204330		M	0.644072	0.133085	0.243183	0.772538
L	269008	176956	88925	102400	185200		L	0.657809	0.330566	0.380658	0.688455
H	267177	174798	142560	124659	159900		H	0.65424	0.533579	0.466578	0.59848
J	257964	173376	68952	79000	213408		J	0.672094	0.267293	0.306244	0.827278
