# Supplementary material for: Activation of CNR1/PI3K/AKT Pathway by Tanshinone IIA Protects Hippocampal Neurons and Ameliorates Sleep Deprivation-Induced Cognitive Dysfunction in Rats
Source: Front Pharmacol. 2022 Feb 28;13:823732. doi: 10.3389/fphar.2022.823732 (PMC8920044; doi:10.3389/fphar.2022.823732)
Supplement: Supplementary file 2 [file Table1.XLSX]

## Sheet: LATENCY
Latency on Day1						Latency on Day2						Latency on Day3						Latency on Day4
Control	Model	Tan ⅡA-L	Tan ⅡA-H	Tan ⅡA-H+AM251		Control	Model	Tan ⅡA-L	Tan ⅡA-H	Tan ⅡA-H+AM251		Control	Model	Tan ⅡA-L	Tan ⅡA-H	Tan ⅡA-H+AM251		Control	Model	Tan ⅡA-L	Tan ⅡA-H	Tan ⅡA-H+AM251
32.73	90	90	90	90		13.53	86.53	54.8	63.93	90		16.6	90	40.27	28.67	6.4		4	36.8	8.27	19.4	11.53
33.47	89.73	90	90	90		33.4	38.2	90	90	90		2.47	49.87	70.47	67.87	68.53		24	46.53	3	37.4	30.33
90	90	38.53	90	89.93		77.27	90	54.8	37.93	18.13		4.4	38.33	20.87	2.13	36.13		7.07	53.27	15.27	8.73	89.87
90	59.2	90	90	82.27		7.87	32.27	8.13	72.6	90		17.13	13.33	7.27	14.07	9.8		7.27	29	10.53	5.8	31.27
90	90	90	90	90		11.6	90	62.2	40.53	90		7.2	44.53	81.93	6.4	29.13		5.13	67.47	30.53	18.87	14.27
90	90	22.6	89.93	90		53.07	90	50.47	10.47	90		10.93	79.27	85.6	54.53	90		16.27	22.2	3.2	73.27	90
90	89.93	90	89.93	90		8.07	90	48.47	21.2	57.47		44.4	3	15	32	90		90	90	58.4	20.33	31.2
90	90	90	33.6	90		26.73	36.4	18.13	19.73	90		11.4	90	43.2	76.27	8.73		18.93	24.27	30	18	34.73
43.33	90	14.67	53.27	90		12.2	90	62.27	90	25.73		5.07	65.53	39	6.47	90		7.27	9.6	24.13	7.47	7
90	53.2	90	90	90		90	90	20.8	63.73	73.07		20.53	3.2	10	52.47	90		9.4	73.13	14	6.8	7
57.87	69.8	90	90	90		50.8	90	90	26.6	18.87		4.67	28.53	17.53	90	17.2		19.2	53.53	3.87	25.33	12.4
90	90	90	90	90		41.07	51.2	43.6	90	14.8		15.27	90	90	41.8	18.6		12.6	26.4	36.93	8.87	90
90	68.8	90	89.93	90		26.8	90	14.13	60.6	24.53		6.47	90	90	4	7.53		32.6	38.27	17.6	8.27	89.93
90	70.8	30.47	90	61.93		11.8	4.27	79.13	23.73	30.4		15.6	90	14.27	34.47	40.87		4.13	10.27	15.87	71.2	14.07
89.73	90	90	19.53	90		90	33.67	60	90	90		85.07	23	29.13	5.07	13		2.87	18.27	6.2	45.47	14.07
42.8	90	36.4	90	42.4		59.13	26.07	12.87	89.93	60.2		9.73	38.6	9.87	1.53	8.93		4.6	12.53	70.07	12.47	74.93
89.93	90	90	30.33	11.27		90	90	70.6	20.07	44.47		90	90	30.13	43.8	90		10.67	75.47	45.6	23.6	90
90	72	83.93	90	90		88.2	49.4	53.4	44.6	53.33		9.87	6.07	11.73	18.6	10.73		11.53	90	3.73	6.87	9.6
89.93	90	76.67	90	89.93		15.93	90	38.4	36.13	89.93		90	24.4	18.93	60.8	7.93		4	90	27.2	30	19
90	78.87	90	66.6	90		90	90	18.53	55.13	90		2.27	9.53	53.07	54.2	46.53		60.2	36.93	7.07	10.2	9.73
90	90	66	90	90		13.4	48.2	52.13	37.4	66.2		8.33	90	31.53	62.8	90		3.33	10.73	71	4.27	31.93
89.93	34	21.47	90	82.73		12.27	21.47	90	71.07	72.47		90	11.2	47.47	81	78.07		13.13	28.4	90	11.8	41.87
90	23.27	90	90	11.07		90	90	61.4	8.27	9.2		8.47	51.8	78.4	3.73	90		44.73	9.47	4.2	22.8	83.73
90	90	66.33	26.8	90		90	90	22.2	90	90		4.87	60.53	19.67	41.6	39.6		36.93	90	35.8	40.53	48.73
90	73.27	90	21.13	90		44.2	56.67	90	5.53	10.27		90	48.27	12.27	22.8	18.87		30.4	62.87	15	47.53	16.2
90	77.33	90	90	22.33		90	66.6	14.2	66.4	90		42	9.6	0.87	24.87	50.6		20.8	27.93	90	59.6	45.2
90	29.8	90	38.53	90		17.47	90	76.33	20.53	90		7.73	18.6	13.07	49.27	90		10.53	43.07	7	5.13	76.13
90	76.73	90	90	73		50.73	56.93	46.4	90	66.47		90	51.87	90	67.2	16.93		6.33	13.2	38.53	3.07	17.53
25.33	90	90	90	21.73		61.73	25.87	13.13	55.73	45.13		90	83.87	13.87	66.6	46.8		15.2	13.47	90	22.47	64.47
90	19.8	20.4	90	45.53		66.47	90	78.27	45.87	66		5.73	90	32.4	5.73	25		13.53	90	31.73	68.4	55
90	90	44.8	61.6	90		86.2	36.8	90	38.53	55.13		90	90	90	36.6	89.93		75.2	90	11.4	10.87	90
11.13	90	25.8	12.87	16.47		8.27	12.93	78.93	31.6	29.4		23	4.13	43.6	35.53	77.47		35.8	69.6	11.8	6.27	7.67
32.07	84.27	90	90	90		90	22.6	13.27	90	31.6		90	90	61.47	5.6	0.8		35.87	90	28.73	1.93	58.33
90	27.93	90	28.53	82.07		57.13	22.6	90	23	38.67		48.87	60.4	71.13	90	9		37.73	46.13	29.73	5.67	21.33
40	90	90	38.73	50.27		42.2	30.47	35.53	43.93	14.33		57.8	53.87	5.07	8.53	90		17.33	90	38.67	34.93	4.73
90	68.07	90	90	90		35.27	90	71.8	90	90		14.4	90	74.67	90	90		9.8	2.13	2.8	33	38.4
Note: Each group of 12 rats, the experiment was repeated daily in three different quadrants
																				D

## Sheet: Times of crossing the platform
Control	Model	Tan ⅡA-L	Tan ⅡA-H	Tan ⅡA-H+AM251
5	1	0	3	0
3	0	2	3	2
3	1	2	3	2
4	1	3	3	1
3	2	2	2	0
6	0	1	2	2
3	0	3	2	2
5	2	1	2	1
3	1	3	5	1
5	0	2	3	0
5	1	4	4	0
4	0	3	2	2
5

## Sheet: NOR Discrimination index
Control	Model	Tan ⅡA-L	Tan ⅡA-H	Tan ⅡA-H+AM251
58.2789	63.3876	61.114	72.2074	28.3749
62.9076	39.4073	64.8553	85.7639	48.3389
69.9367	53.2802	13.1246	39.7674	30.7692
46.5247	62.1927	48.0556	43	53.2213
87.1898	22.4053	42.8133	97.4394	49.3357
85.273	24.9227	74.22	83.2099	36.9021
86.4218	14.3805	34.2605	92.6308	5.08242
81.1881	62.5512	78.2009	51.0791	60.3139
80.6799	44.508	68.6245	10.2128	25.8911
99.1245	36.2409	93.6626	63.8636	57.0423
90.1805	19.661	54.2593	91.8342	66.3865
86.0619	33.2335	33.5457	100	73.5356

## Sheet: NOR Total distance（cm）
Control	Model	Tan ⅡA-L	Tan ⅡA-H	Tan ⅡA-H+AM251
1159.06	1552.96	842.01	889.396	992.71
1874.8	883.779	952.697	757.891	984.611
555.105	768.287	798.471	737.284	989.191
1390.99	788.023	978.891	628.209	975.097
801.414	843	1280.95	726.273	935.248
868.149	850.687	781.796	1147.81	949.972
887.526	783.773	1158.72	722.091	1014.5
1144.72	862.837	767.737	879.989	696.407
837.63	677.858	673.427	695.028	773.916
666.98	846.978	689.335	883.09	782.08
490.607	564.929	598.49	929.022	1152.67
1294.38	1362.88	665.56	639.602	1217.07

## Sheet: CB1
Control	Model	Tan ⅡA-L	Tan ⅡA-H	Tan ⅡA-H+AM251
1.24	0.59	0.99	1.11	0.63
1.35	0.45	0.97	1.1	0.78
1.59	0.79	1.06	1.29	1.06

## Sheet: WB-P-PI3K PI3K
Control	Model	Tan ⅡA-L	Tan ⅡA-H	Tan ⅡA-H+AM251
1.67068	0.222684	0.956824	1.1396	0.67561
0.913793	0.278343	0.649328	0.616888	0.333333
1.17247	0.367487	0.86169	0.882828	0.569361

## Sheet: WB-P-AKT AKT
Control	Model	Tan ⅡA-L	Tan ⅡA-H	Tan ⅡA-H+AM251
0.865123	0.432629	0.690248	0.947201	0.639653
0.768026	0.264648	0.538975	0.693172	0.302582
1.12493	0.361712	0.779998	0.951991	0.666178

## Sheet: WB-P-STAT3 STAT3
Control	Model	Tan ⅡA-L	Tan ⅡA-H	Tan ⅡA-H+AM251
1.42934	0.654947	1.05918	1.0448	0.756994
1.11074	0.531749	0.893835	0.677347	0.539965
1.53105	0.661728	1.35814	1.14892	0.903854

## Sheet: Number of cells in CA3
Control	Model	Tan ⅡA-L	Tan ⅡA-H	Tan ⅡA-H+AM251
122	93	90	82	99
100	97	80	101	74
105	84	80	84	97

## Sheet: Number of cells in CA4
Control	Model	Tan ⅡA-L	Tan ⅡA-H	Tan ⅡA-H+AM251
167	135	154	156	140
147	143	124	143	107
168	144	154	125	143

[truncated: 5 more sheets: Number of cells in CA1, Number of cells in DG, Average optical density of Bcl2, Average optical density of BAX, dendrites spine number 10μm]
